# Supplementary material for: pH-Sensitive Chitosan Nanoparticles for Salivary Protein Delivery
Source: Nanomaterials (Basel). 2021 Apr 17;11(4):1028. doi: 10.3390/nano11041028 (PMC8073935; doi:10.3390/nano11041028)
Supplement: Supplementary file 1 [file nanomaterials-11-01028-s001.zip]

Archive with 1 entries (1 files):
- nanomaterials-1167974-supplementary.pdf
